# Supplementary material for: Oocyte Maturation and miRNAs: Studying a Complicate Interaction to Reveal Possible Biomarkers for Female Infertility
Source: Diseases. 2024 Jun 4;12(6):121. doi: 10.3390/diseases12060121 (PMC11202488; doi:10.3390/diseases12060121)
Supplement: Supplementary file 1 [file diseases-12-00121-s001.zip]

Archive with 1 entries (1 files):
- diseases-2956683-supplementary.pdf
